# Supplementary material for: c-Abl Tyrosine Kinase Is Required for BDNF-Induced Dendritic Branching and Growth
Source: Int J Mol Sci. 2023 Jan 18;24(3):1944. doi: 10.3390/ijms24031944 (PMC9916151; doi:10.3390/ijms24031944)
Supplement: Supplementary file 1 [file ijms-24-01944-s001.zip]

Archive with 1 entries (1 files):
- ijms-1991635-supplementary.pdf
